# Supplementary material for: The Characterization of Melanaphis sacchari Microbiota and Antibiotic Treatment Effect on Insects
Source: Insects. 2023 Oct 11;14(10):807. doi: 10.3390/insects14100807 (PMC10607097; doi:10.3390/insects14100807)
Supplement: Supplementary file 1 [file insects-14-00807-s001.zip]

Archive with 1 entries (1 files):
- insects-2625259-supplementary.pdf
